# Supplementary material for: Advanced Computational Modeling and Machine Learning for Risk Stratification, Treatment Optimization, and Prognostic Forecasting in Appendiceal Neoplasms
Source: Healthcare (Basel). 2025 Nov 26;13(23):3074. doi: 10.3390/healthcare13233074 (PMC12692461; doi:10.3390/healthcare13233074)
Supplement: Supplementary file 1 [file healthcare-13-03074-s001.zip]

Archive with 2 entries (2 files):
- healthcare-3931758-figures.pdf
- healthcare-3931758-supplementary.v5.pdf
